# Supplementary material for: High-Resolution Quantitative Reconstruction of Microvascular Architectures in Mouse Hepatocellular Carcinoma Models
Source: Cancers (Basel). 2025 Aug 14;17(16):2653. doi: 10.3390/cancers17162653 (PMC12385133; doi:10.3390/cancers17162653)
Supplement: Supplementary file 1 [file cancers-17-02653-s001.zip]

Archive with 1 entries (1 files):
- cancers-3751529-supplementary.xlsx
