# Supplementary material for: High-Resolution Quantitative Reconstruction of Microvascular Architectures in Mouse Hepatocellular Carcinoma Models
Source: Cancers (Basel). 2025 Aug 14;17(16):2653. doi: 10.3390/cancers17162653 (PMC12385133; doi:10.3390/cancers17162653)
Supplement: Supplementary file 1 [file cancers-17-02653-s001.zip › cancers-3751529-supplementary.xlsx]

## Sheet: Sheet1
Supplementary Table S1. Quantitative analysis of vascular parameters in four representative lesions (corresponding to Figure 5)
	foci	length（μm）	mean diameter（μm）	volume（μm3）
PV	C	20249.3	13.46	2.85391e+06
	E	67245.1	14.51	10785800
	G	18247.7	12.28	2507870
	I	18999.2	13.55	3427410
HA	C	8913.63	14.34	1478910
	E	17046.2	17.74	4169780
	G	12581.7	15.8	2.57786e+06
	I	7645.5	12.31	878360
HA, hepatic artery; PV, portal vein.
